# Supplementary material for: Harnessing Natural Mosaics: Antibody-Instructed, Multi-Envelope HIV-1 Vaccine Design
Source: Viruses. 2021 May 11;13(5):884. doi: 10.3390/v13050884 (PMC8151930; doi:10.3390/v13050884)
Supplement: Supplementary file 1 [file viruses-13-00884-s001.zip]

Archive with 1 entries (1 files):
- viruses-1147507-supplementary.pdf
